# Supplementary material for: Efficient ReML inference in variance component mixed models using a Min-Max algorithm
Source: PLoS Comput Biol. 2022 Jan 24;18(1):e1009659. doi: 10.1371/journal.pcbi.1009659 (PMC8824334; doi:10.1371/journal.pcbi.1009659)
Supplement: S1 Code — (ZIP) [file pcbi.1009659.s001.zip]

Archive with 24 entries (20 files):
- TwoVarianceComponents/
- TwoVarianceComponents/Data/
- TwoVarianceComponents/Data/GeneticMap.rds
- TwoVarianceComponents/Data/GenoF.rds
- TwoVarianceComponents/Data/KinF.rds
- TwoVarianceComponents/Data/MapF.rds
- TwoVarianceComponents/Data/p-value_LOCO.rds
- TwoVarianceComponents/Data/PhenoF.rds
- TwoVarianceComponents/Data/pvalLME4.rds
- TwoVarianceComponents/Results/
- TwoVarianceComponents/Results/p-value_LOCO.rds
- TwoVarianceComponents/Results/pvalLME4.rds
- TwoVarianceComponents/Results/Pval_Bolt.rds
- TwoVarianceComponents/Results/Pval_FaST.rds
- TwoVarianceComponents/Results/Pval_Gaston.rds
- TwoVarianceComponents/Results/Pval_Gemma.rds
- TwoVarianceComponents/Results/Pval_Grid.rds
- TwoVarianceComponents/Results/Pval_MM.rds
- TwoVarianceComponents/Results/TableAllTime.rds
- TwoVarianceComponents/Rmd/
- TwoVarianceComponents/Rmd/SupplementaryResults_TVC.html
- TwoVarianceComponents/Rmd/SupplementaryResults_TVC.Rmd
- TwoVarianceComponents/Rmd/TVC_Analysis.html
- TwoVarianceComponents/Rmd/TVC_Analysis.Rmd
