# Supplementary material for: Efficient ReML inference in variance component mixed models using a Min-Max algorithm
Source: PLoS Comput Biol. 2022 Jan 24;18(1):e1009659. doi: 10.1371/journal.pcbi.1009659 (PMC8824334; doi:10.1371/journal.pcbi.1009659)
Supplement: S1 Code — (ZIP) [file pcbi.1009659.s001.zip › TwoVarianceComponents/Rmd/SupplementaryResults_TVC.Rmd]

---
title: "Supplementary Results for the two variance component analysis of the DMY trait"
author: "F. Laporte"
date: ""
output:
  html_document: default
  pdf_document: default
---


```{r setup, include=FALSE}
knitr::opts_chunk$set(echo = TRUE)
```


## Required package
The following packages are required to perform the analysis that follows:

```{r, packages}
suppressMessages(library('gaston'))
library('MM4LMM')
suppressMessages(library(tidyverse))
```


## Load and shape the data


First fix the paths of the Data and Results directories:
```{r, pathways}
PathToData <- "./"
PathToResults <- "./"
```

```{r, echo=F}
PathToData <- "D:/ArticlePlosComp/SupplCodeV3/TwoVarianceComponents/Data/"
PathToResults <- "D:/ArticlePlosComp/SupplCodeV3/TwoVarianceComponents/Results/"
```


Then specify the trait of interest:

```{r, trait}
Trait <- "DM_Yield_Flo"
```

All data are stored as .RData:

```{r Load Datasets}
## Load genotypes
GenoF <- readRDS(paste0(PathToData,"GenoF.rds"))
## Load phenotypes
PhenoF <- readRDS(paste0(PathToData,"PhenoF.rds"))
## Load the kinship matrix
kinship <- readRDS(paste0(PathToData,"KinF.rds"))
## Load the genetic map
MapF <- readRDS(paste0(PathToData,"MapF.rds"))
```


## Build kinship matrices specific to each chromosome


The IBD kinship matrix may be built from a set of markers based on the following function:

```{r}
ComputeKinship <- function(geno.mat){
  Freq <- rowMeans(geno.mat)/2
  SD <- 2*sqrt(Freq*(1-Freq))
  geno.std <- (geno.mat-2*Freq)/SD
  kinship <- crossprod(geno.std)/length(Freq)
  return(kinship)
}
```

Let build the kinship matrix based on the full set of "PZE" markers, and the different kinship matrices computed by removing all "PZE" markers of a given chromosome:

```{r}
## Get the genotypic matrix for the PZE markers
Geno <- t(GenoF)[str_which(MapF$Name,pattern = "PZE"),]
Info <- MapF[str_which(MapF$Name,pattern = "PZE"),]
Chr.list <- unique(MapF$Chr)

## Kinship matrix, all markers
K.all <- ComputeKinship(Geno)
rownames(K.all) <- colnames(K.all) <- PhenoF$Accession

## Kinship matrix, excluding chromosomes one by one
K.chr <- map(Chr.list, ~{
  Tmp <- Geno[which(Info$Chr!=.x),] %>% ComputeKinship()
  rownames(Tmp) <- colnames(Tmp) <- PhenoF$Accession
  return(Tmp)
  })
```

Let also split the initial genotypic data into different tables corresponding to the different chromosomes:

```{r}
Geno.list <- map(Chr.list,~GenoF[,which(MapF$Chr==.x)])
```


## Perform inference and tests


```{r}
## The methods to be compared
Methods <- c('MM.all','MM.chr','gaston.all','score.all','score.chr')

## Pvalue storage
Pval.df <- matrix(NA,nrow=nrow(MapF),ncol=length(Methods)) %>% 
  as.data.frame()
rownames(Pval.df) <- MapF$Name
colnames(Pval.df) <- Methods

## Time storage
Time <- matrix(NA,1,ncol=length(Methods)) %>% 
  as.data.frame()
colnames(Time) <- Methods
```

Now apply the different procedures:

```{r, perform inference,eval=F}

## Specify some options
NbCores <- 1 ## Nb of threads for MM4LMM
setThreadOptions(numThreads=NbCores) ## Nb of threads for gaston
Crit <- 10e-5 ## Precision during inference

## Inference using MM4LMM
ptm <- proc.time()["elapsed"]
Fit.MM.all <- MMEst(Y=PhenoF[,Trait], 
               X = 1/2*GenoF , 
               VarList = list(K.all,diag(1,nrow(K.all))),
               CritLogLik = Crit,
               CritVar = Crit,
               NbCores=NbCores)
Res.MM.all <- AnovaTest(Fit.MM.all,Type="TypeI",NbCores=NbCores)
Time$MM.all <- proc.time()["elapsed"]-ptm

## Inference using gaston and wald test
BED <- as.bed.matrix(GenoF)
ptm <- proc.time()["elapsed"]
Res.gaston.all <- association.test(BED, 
                                   PhenoF[,Trait], 
                                   method="lmm",
                                   response="quantitative",
                                   eigenK=eigen(K.all),
                                   test="wald",
                                   eps=Crit,
                                   verbose=F)
Time$gaston.all <- proc.time()["elapsed"]-ptm

## Inference using score tests
ptm <- proc.time()["elapsed"]
Res.score.all<- association.test(BED, 
                                 PhenoF[,Trait], 
                                 method="lmm",
                                 response="quantitative",
                                 K=K.all,
                                 eigenK=eigen(K.all),
                                 test="score",
                                 eps=Crit,
                                 verbose=F)
Time$score.all <- proc.time()["elapsed"]-ptm

## Inference with FaST-LMMa
# Writing the needed files
FAM_data <- as.data.frame(cbind(1:nrow(GenoC),rownames(GenoC),0,0,0,PhenoC[,Trait]))
names(FAM_data) <- c("famid","id","father","mother","sex","pheno")
BIM_data <- as.data.frame(cbind(MapC[colnames(GenoC),"Chr"],colnames(GenoC),0,MapC[colnames(GenoC),"Pos"],"A","T"))
names(BIM_data) <- c("chr","id","dist","pos","A1","A2")
BED <- as.bed.matrix(GenoC,FAM_data,BIM_data)
write.bed.matrix(BED,basename=paste0(PathToResults,"BEDdata_All"))

DataFast <- as.data.frame(cbind(1:nrow(GenoC),rownames(GenoC),PhenoC[,Trait]))
write.table(DataFast,file=paste0(PathToResults,"PhenoStudied.txt"),quote = FALSE,row.names=F,col.names=F)

var = c("var", paste(seq(1, nrow(geno)), rownames(geno), sep=" "))
kinship_fast = cbind(paste(seq(1, nrow(geno)), rownames(geno), sep=" "), K.all)
kinship_fast = rbind(as.vector(var), kinship_fast)
write.table(kinship_fast,file=paste0(PathToResults,"Kin_All.txt"),row.names = F,col.names=F,quote=F,sep="\t")

# Running the algorithm
path.fast <- ""
command.fastlmm = paste0(path.fast,"fastlmmc -REML -verboseOut -bfile ", PathToResults, "BEDdata_All -pheno ",PathToResults,"PhenoStudied.txt -sim ", PathToResults,"Kin_All.txt -simLearnType Once -out ",PathToResults,"ResFastLmmApprox_All.csv -maxThreads ", NbCores)
ptm <- proc.time()["elapsed"]
Toto <- system(command.fastlmm,intern = TRUE)
Time$FastApprox.all <- proc.time()["elapsed"] - ptm


## Inference using MM4LMM, per chromosome
ptm <- proc.time()["elapsed"]
Res.MM.chr <- map2(Geno.list,K.chr, ~{
  Fit <- MMEst(Y=PhenoF[,Trait], 
        X = 1/2*.x , 
        VarList = list(.y,diag(1,nrow(.y))),
        CritLogLik = Crit,
        CritVar = Crit,
        NbCores=NbCores)
  Res <- AnovaTest(Fit,Type="TypeI",NbCores=NbCores)
})
Time$MM.chr <- proc.time()["elapsed"]-ptm

## Inference using score tests, per chromosome 
BED.chr <- map(Geno.list,as.bed.matrix)
ptm <- proc.time()["elapsed"]
Res.score.chr<- map2(BED.chr,K.chr, ~{
  association.test(.x, 
                   PhenoF[,Trait], 
                   method="lmm",
                   response="quantitative",
                   K=.y,
                   eigenK=eigen(.y),
                   test="score",
                   eps=Crit,
                   verbose=F)
})
Time$score.chr <- proc.time()["elapsed"]-ptm

## Inference using FaST-LMMa
# Writing the needed files
for (i in 1:length(Geno.list)){
  geno <- Geno.list[[i]]
  FAM_data <- as.data.frame(cbind(1:nrow(geno),rownames(geno),0,0,0,PhenoC[,Trait]))
  names(FAM_data) <- c("famid","id","father","mother","sex","pheno")
  BIM_data <- as.data.frame(cbind(MapC[colnames(geno),"Chr"],colnames(geno),0,MapC[colnames(geno),"Pos"],"A","T"))
  names(BIM_data) <- c("chr","id","dist","pos","A1","A2")
  BED <- as.bed.matrix(geno,FAM_data,BIM_data)
  write.bed.matrix(BED,basename=paste0(PathToResults,"BEDdata_Chr",i))
  
  var = c("var", paste(seq(1, nrow(geno)), rownames(geno), sep=" "))
  kinship_fast = cbind(paste(seq(1, nrow(geno)), rownames(geno), sep=" "), K.chr[[i]])
  kinship_fast = rbind(as.vector(var), kinship_fast)
  write.table(kinship_fast,file=paste0(PathToResults,"Kin_Chr",i,".txt"),row.names = F,col.names=F,quote=F,sep="\t")
}

# Running the algorithm
ptm <- proc.time()["elapsed"]
for (i in 1:length(Geno.list)){
  command.fastlmm = paste0(path.fast,"fastlmmc -REML -verboseOut -bfile ", PathToResults, "BEDdata_Chr",i," -pheno ",PathToResults,"PhenoStudied.txt -sim ", PathToResults,"Kin_Chr",i,".txt -simLearnType Once -out ",PathToResults,"ResFastLmmApprox_Chr",i,".csv -maxThreads ", NbCores)
  Toto <- system(command.fastlmm,intern = TRUE)
}
Time$FastApprox.chr <- proc.time()["elapsed"] - ptm

```


## Summary of the results


We first collect the set of pvalues obtained from the different methods and 

```{r, Reshape the results,eval=F}
## Collect pvalues
Pval.df$MM.all <- map(Res.MM.all, ~ .x["Xeffect","pval"])
Pval.df$gaston.all <- Res.gaston.all$p
Pval.df$score.all <- Res.score.all$p
Pval.df$MM.chr <- rapply(Res.MM.chr, 
                         f = function(x){x["Xeffect","pval"]})
Pval.df$score.chr <- map(Res.score.chr,~ .x$p) %>% Reduce('c',.)

FileRes <- read.csv(paste0(PathToResults,"ResFastLmmApprox_All.csv"))
Pval_FaST <- pchisq(FileRes$WaldStat,df=1,lower.tail=F)
names(Pval_FaST) <- FileRes$SNP
Pval.df$FastApprox.all <- Pval_FaST[as.character(MapF$Name)]

Pval_FaST_Comb <- c()
for (i in 1:length(Geno.list)){
  FileRes <- read.csv(paste0(PathToResults,"ResFastLmmApprox_Chr",i,".csv"))
  Pval_FaST <- pchisq(FileRes$WaldStat,df=1,lower.tail=F)
  names(Pval_FaST) <- FileRes$SNP
  Pval_FaST_Comb <- c(Pval_FaST_Comb,Pval_FaST)
}
Pval.df$FastApprox.chr <- Pval_FaST_Comb[as.character(MapF$Name)]
```

If you do not infer models using he previous lines you can use the "p-value_LOCO.rds" file:
```{r, Load the results}
## Load pvalues in supplementary
Pval.df <- readRDS(paste0(PathToData,"p-value_LOCO.rds"))
```

Identify the associated lists of significant markers at level 5%:

```{r, Identify the significant markers}

## Get the significant marker lists
Qtl.list <- map(Pval.df, ~{
  .x %>% 
    '<='(0.05/3527) %>% 
    which
})

## How many significant markers per method ?
map_int(Qtl.list,length)

## Have a look at the significant markers
Qtl.list %>% 
  Reduce('union',.) %>% 
  Pval.df[.,]

```


## Session information

The present results were obtained using the following versions of the packages:

```{r, infos}
sessionInfo()
```
