# Supplementary material for: Efficient ReML inference in variance component mixed models using a Min-Max algorithm
Source: PLoS Comput Biol. 2022 Jan 24;18(1):e1009659. doi: 10.1371/journal.pcbi.1009659 (PMC8824334; doi:10.1371/journal.pcbi.1009659)
Supplement: S2 Code — (ZIP) [file pcbi.1009659.s002.zip]

Archive with 17 entries (13 files):
- FourVarianceComponents_GWAS/
- FourVarianceComponents_GWAS/Data/
- FourVarianceComponents_GWAS/Data/Data_Facto.rds
- FourVarianceComponents_GWAS/Data/doubleRelatedness_Facto.rds
- FourVarianceComponents_GWAS/Data/Geno_Facto.rds
- FourVarianceComponents_GWAS/Data/KinD_Facto.rds
- FourVarianceComponents_GWAS/Data/KinF_Facto.rds
- FourVarianceComponents_GWAS/Results/
- FourVarianceComponents_GWAS/Results/Pval_Gaston_Facto.rds
- FourVarianceComponents_GWAS/Results/Pval_Grid_Facto.rds
- FourVarianceComponents_GWAS/Results/Pval_MM_Facto.rds
- FourVarianceComponents_GWAS/Results/TimeGaston_Facto.rds
- FourVarianceComponents_GWAS/Results/TimeGrid_Facto.rds
- FourVarianceComponents_GWAS/Results/TimeMM_Facto.rds
- FourVarianceComponents_GWAS/Rmd/
- FourVarianceComponents_GWAS/Rmd/FactorialAnalysis.html
- FourVarianceComponents_GWAS/Rmd/FactorialAnalysis.Rmd
